# Supplementary material for: Biofilm Formation Reduction by Eugenol and Thymol on Biodegradable Food Packaging Material
Source: Foods. 2021 Dec 21;11(1):2. doi: 10.3390/foods11010002 (PMC8750975; doi:10.3390/foods11010002)
Supplement: Supplementary file 1 [file foods-11-00002-s001.zip]

Archive with 1 entries (1 files):
- foods-1490129-supplementary.pdf
